# Supplementary material for: Iturin A Potentiates Differentiation of Intestinal Epithelial Defense Cells by Modulating Keap1/Nrf2 Signaling to Mitigate Oxidative Damage Induced by Heat-Stable Enterotoxin B
Source: Antioxidants (Basel). 2025 Apr 16;14(4):478. doi: 10.3390/antiox14040478 (PMC12024041; doi:10.3390/antiox14040478)
Supplement: Supplementary file 1 [file antioxidants-14-00478-s001.zip]

Archive with 1 entries (1 files):
- antioxidants-3546246-supplementary.pdf
